# Supplementary material for: Ligand requirements for immunoreceptor triggering
Source: Commun Biol. 2024 Sep 13;7:1138. doi: 10.1038/s42003-024-06817-y (PMC11399299; doi:10.1038/s42003-024-06817-y)
Supplement: Supplementary file 4 — Supplementary Data [file 42003_2024_6817_MOESM4_ESM.xlsx]

## Sheet: Figure 1
FIGURE 1C				FIGURE 1D				FIGURE 1E
Binding sites (per cell)	Conjugates (%)			Binding sites (per cell)	[IL-8] (pg mL-1)			Conjugates (%)	[IL-8] (pg mL-1)
	Short	Long			Short	Long			Short	Long
4103402	18.296			4103402	272.457			21.7546	272.457
3.51132e+06	23.9085			3.62335e+06	243.697			21.3997	243.697
3.14056e+06	22.2547			3.45036e+06	245.153			21.2339	245.153
2.63473e+06	18.3095			3.23005e+06	241.4			20.9836	241.4
2.03794e+06	20.8283			2.96005e+06	230.174			20.6003	230.174
1.44347e+06	12.8819			2.64428e+06	225.969			20.0052	225.969
943221	8.41994			2.29459e+06	188.378			19.0752	188.378
578623	4.38406			1.92999e+06	157.224			17.6359	157.224
339805	2.18912			1.57293e+06	118.888			15.4968	118.888
194125	1.78162			1.24412e+06	75.571			12.5892	75.571
109091	0			958027	40.3088			9.18445	40.3088
0	0			721128	18.7633			5.91892	18.7633
3407317		27.8489		532884	7.7965			3.39238	7.7965
3220125		30.0232		388141	0			1.77321	0
3081608		29.6053		279634	3.81737			0.870233	3.81737
2858076		30.4218		199829	0			0.410383	0
2525056		32.133		141954	0			0.188843	0
2083633		25.9527		100410	0			0.0855949	0
1581086		22.3764		70806.7	0.452908			0.0384293	0.452908
1099102		13.2154		0	0			0	0
707156		9.77893		3407317		177.023		30.8266		177.023
428998		5.96787		3258485		158.13		30.4925		158.13
250120		2.45464		3198607		154.895		30.3476		154.895
0		0		3116787		163.694		30.1391		163.694
				3006907		136.972		29.8381		136.972
				2862730		146.613		29.403		146.613
				2679210		151.11		28.7726		151.11
				2454430		123.806		27.86		123.806
				2191742		100.093		26.547		100.093
				1901077		77.3179		24.6884		77.3179
				1598277		39.8883		22.1456		39.8883
				1302015		36.265		18.8696		36.265
				1029420		7.44064		15.022		7.44064
				792416		0		11.0307		0
				596294		0		7.44473		0
				440534		0		4.65344		0
				320818		0.194104		2.73477		0.194104
				231100		0		1.53649		0
				165130		0		0.837095		0
				0		0		0		0

## Sheet: Figure 2
FIGURE 2Ai								FIGURE 2Aii								FIGURE 2Aiii
Binding Sites (per cell)	Conjugates (Normalised)							Binding Sites (per cell)	IL-8 (Normalised)							Conjugates (Normalised)	IL-8 (Normalised)
	Short			Long					Short			Long					Short			Long
	repeat 1	repeat 2	repeat 3	repeat 1	repeat 2	repeat 3			repeat 1	repeat 2	repeat 3	repeat 1	repeat 2	repeat 3			repeat 1	repeat 2	repeat 3	repeat 1	repeat 2	repeat 3
4103402	0.831906	0.765249	1					4103402	0.946052	1	1					1.00914	0.946052	1	1
3.51132e+06	1	1	0.94596					3.62335e+06	1	0.833229	0.894443					0.938118	1	0.833229	0.894443
3.14056e+06	0.953571	0.930827	0.705906					3.45036e+06	0.900103	0.7844	0.899786					0.90993	0.900103	0.7844	0.899786
2.63473e+06	0.723985	0.765813	0.594065					3.23005e+06	0.856206	0.871497	0.886013					0.871827	0.856206	0.871497	0.886013
2.03794e+06	0.762146	0.871164	0.475403					2.96005e+06	0.790668	0.675031	0.844811					0.821487	0.790668	0.675031	0.844811
1.44347e+06	0.692879	0.538798	0.246614					2.64428e+06	0.746463	0.760874	0.829375					0.757045	0.746463	0.760874	0.829375
943221	0.453162	0.352173	0.133741					2.29459e+06	0.586259	0.623902	0.691403					0.677964	0.586259	0.623902	0.691403
578623	0.264664	0.183368	0.043033					1.92999e+06	0.516003	0.48212	0.57706					0.586063	0.516003	0.48212	0.57706
339805	0.136487	0.091562	0.025598					1.57293e+06	0.384517	0.372334	0.436357					0.486155	0.384517	0.372334	0.436357
194125	0.049804	0.074518	0.004722					1.24412e+06	0.286056	0.267357	0.277369					0.385546	0.286056	0.267357	0.277369
109091	0.120979	0	0.008409					958027	0.16298	0.196152	0.147946					0.292166	0.16298	0.196152	0.147946
0	0	0	0					721128	0.118262	0.114596	0.068867					0.212182	0.118262	0.114596	0.068867
3407317				0.961083	1.16481	1.26008		532884	0.052621	0.069636	0.028616					0.148502	0.052621	0.069636	0.028616
3220125				1.17312	1.25575	1.09412		388141	0.03775	0.036491	0					0.100851	0.03775	0.036491	0
3081608				1.18274	1.23827	1.11211		279634	0.019596	0.01788	0.014011					0.0669141	0.019596	0.01788	0.014011
2858076				1.18426	1.27242	1.0491		199829	0.00257	0.018716	0					0.0436373	0.00257	0.018716	0
2525056				1.02946	1.344	0.776949		141954	0.013545	0.006064	0					0.0281057	0.013545	0.006064	0
2083633				0.949149	1.0855	0.591296		100410		0.021225	0					0.0179439		0.021225	0
1581086				0.873031	0.935916	0.494384		70806.7		0.019134	0.001662					0.0113863		0.019134	0.001662
1099102				0.687031	0.55275	0.310806		0	0	0	0					0	0	0	0
707156				0.452892	0.409014	0.068983		3407317				0.605336	0.378607	0.649727		1.18467				0.605336	0.378607	0.649727
428998				0.318558	0.249612	0.031409		3258485				0.625951	0.380698	0.580385		1.16174				0.625951	0.380698	0.580385
250120				0.15385	0.102668	0.018781		3198607				0.606361	0.345776	0.568511		1.15208				0.606361	0.345776	0.568511
0				0	0	0		3116787				0.578362	0.32821	0.600807		1.13848				0.578362	0.32821	0.600807
								3006907				0.52349	0.355709	0.502731		1.1194				0.52349	0.355709	0.502731
								2862730				0.567182	0.280636	0.538114		1.0929				0.567182	0.280636	0.538114
								2679210				0.484106	0.291928	0.554619		1.0565				0.484106	0.291928	0.554619
								2454430				0.442773	0.246445	0.454405		1.00741				0.442773	0.246445	0.454405
								2191742				0.367491	0.200753	0.367371		0.942811				0.367491	0.200753	0.367371
								1901077				0.281235	0.18601	0.283781		0.860732				0.281235	0.18601	0.283781
								1598277				0.167595	0.13854	0.146402		0.761236				0.167595	0.13854	0.146402
								1302015				0.123595	0.099017	0.133104		0.64771				0.123595	0.099017	0.133104
								1029420				0.057237	0.032518	0.027309		0.527315				0.057237	0.032518	0.027309
								792416				0.041237	0.026349	0		0.40969				0.041237	0.026349	0
								596294				0.020621	0.000209	0		0.304103				0.020621	0.000209	0
								440534				0.00657	0	0		0.216641				0.00657	0	0
								320818				0.003391	0.010456	0.000712		0.149116				0.003391	0.010456	0.000712
								231100					0	0		0.0998998					0	0
								165130					0.011083	0		0.0655849					0.011083	0
								0				0	0	0		0				0	0	0
FIGURE 2Bi								FIGURE 2Bii								FIGURE 2Biii
Binding Sites (per cell)	Conjugates (Normalised)							Binding Sites (per cell)	IL-8 (Normalised)							Conjugates (Normalised)	IL-8 (Normalised)
	Short			Long					Short			Long					Short			Long
	repeat 1	repeat 2	repeat 3	repeat 1	repeat 2	repeat 3			repeat 1	repeat 2	repeat 3	repeat 1	repeat 2	repeat 3			repeat 1	repeat 2	repeat 3	repeat 1	repeat 2	repeat 3
4103402	0.760965	0.980494	0.803926					4103402	0.972027	0.976278	1					0.919319	0.972027	0.976278	1
3.51132e+06	1	0.91668	1					3.62335e+06	1	0.849903	0.915265					0.894655	1	0.849903	0.915265
3.14056e+06	0.916165	0.9285	0.725319					3.45036e+06	0.908531	0.865862	0.816442					0.884175	0.908531	0.865862	0.816442
2.63473e+06	0.841955	1	0.737212					3.23005e+06	0.898533	0.974121	0.760303					0.869326	0.898533	0.974121	0.760303
2.03794e+06	0.850186	0.803019	0.635296					2.96005e+06	0.849076	1	0.769554					0.848407	0.849076	1	0.769554
1.44347e+06	0.656755	0.725857	0.332391					2.64428e+06	0.927782	0.978003	0.809504					0.81922	0.927782	0.978003	0.809504
943221	0.532764	0.629575	0.23291					2.29459e+06	0.819614	0.923226	0.714045					0.779144	0.819614	0.923226	0.714045
578623	0.394187	0.363143	0.109327					1.92999e+06	0.735377	0.907699	0.76619					0.725503	0.735377	0.907699	0.76619
339805	0.252528	0.245688	0.042567					1.57293e+06	0.625508	0.757171	0.614382					0.65643	0.625508	0.757171	0.614382
194125	0.198667	0.150228	0.021583					1.24412e+06	0.502024	0.669398	0.466148					0.57224	0.502024	0.669398	0.466148
109091	0.187311	0.096666	0.001369					958027	0.408959	0.518654	0.368377					0.476786	0.408959	0.518654	0.368377
0	0	0	0					721128	0.265799	0.422256	0.28259					0.377599	0.265799	0.422256	0.28259
3407317				0.848473	1.02073	0.899689		532884	0.136572	0.200561	0.125946					0.283912	0.136572	0.200561	0.125946
3220125				0.875566	0.835239	0.899061		388141	0.064141	0.091654	0.059083					0.203397	0.064141	0.091654	0.059083
3081608				0.847942	1.00372	0.952033		279634	0.023937	0.03127	0.050673					0.139843	0.023937	0.03127	0.050673
2858076				0.802962	0.959251	0.885402		199829	0.000645	0.037524	0.034272					0.0930797	0.000645	0.037524	0.034272
2525056				0.867388	1.02348	0.836283		141954	0	0.040975	0.020395					0.0604805	0	0.040975	0.020395
2083633				0.737503	1.00068	0.76178		100410		0	0.012616					0.0386328		0	0.012616
1581086				0.629898	0.880699	0.619359		70806.7		0	0.014718					0.0243888		0	0.014718
1099102				0.441797	0.597808	0.441826		0	0	0	0					0	0	0	0
707156				0.307577	0.418354	0.225672		3407317				0.849076	0.879232	1.12174		0.942196				0.849076	0.879232	1.12174
428998				0.141634	0.268868	0.07579		3258485				0.827697	0.909856	1.12405		0.932439				0.827697	0.909856	1.12405
250120				0.049554	0.202673	0.029572		3198607				0.886408	0.95881	1.06834		0.928221				0.886408	0.95881	1.06834
0				0	0	0		3116787				0.867582	0.935303	1.08158		0.922162				0.867582	0.935303	1.08158
								3006907				0.85801	0.932931	1.06518		0.913446				0.85801	0.932931	1.06518
								2862730				0.800469	0.804184	0.99222		0.900886				0.800469	0.804184	0.99222
								2679210				0.826634	0.863058	1.01577		0.882779				0.826634	0.863058	1.01577
								2454430				0.761648	0.746603	0.907696		0.856716				0.761648	0.746603	0.907696
								2191742				0.685494	0.797714	0.833894		0.819444				0.685494	0.797714	0.833894
								1901077				0.592642	0.613975	0.976871		0.766966				0.592642	0.613975	0.976871
								1598277				0.461395	0.478542	0.609966		0.695323				0.461395	0.478542	0.609966
								1302015				0.36248	0.337287	0.446384		0.602594				0.36248	0.337287	0.446384
								1029420				0.189114	0.158508	0.156854		0.491986				0.189114	0.158508	0.156854
								792416				0.093603	0.048954	0.087679		0.373832				0.093603	0.048954	0.087679
								596294				0.047762	0.026957	0.043524		0.263038				0.047762	0.026957	0.043524
								440534				0.027341	0.006685	0.012826		0.172171				0.027341	0.006685	0.012826
								320818				0.018726	0.015743	0.009041		0.106104				0.018726	0.015743	0.009041
								231100					0	0		0.0624841					0	0
								165130					0.023507	0.013457		0.0356415					0.023507	0.013457
								0				0	0	0		0				0	0	0
FIGURE 2Ci								FIGURE 2Cii								FIGURE 2Ciii
Binding Sites (per cell)	Conjugates (Normalised)							Binding Sites (per cell)	IL-8 (Normalised)							Conjugates (Normalised)	IL-8 (Normalised)
	Short			Long					Short			Long					Short			Long
	repeat 1	repeat 2	repeat 3	repeat 1	repeat 2	repeat 3			repeat 1	repeat 2	repeat 3	repeat 1	repeat 2	repeat 3			repeat 1	repeat 2	repeat 3	repeat 1	repeat 2	repeat 3
4103402	1							4103402	0.968947	1	1					0.937612	0.968947	1	1
3554054	0.753784							3.62335e+06	1	0.899786	0.841001					0.867861	1	0.899786	0.841001
3262842	0.617781							3.45036e+06	0.990579	0.853004	0.910112					0.836315	0.990579	0.853004	0.910112
2870798	0.870935							3.23005e+06	0.932136	0.897412	0.790545					0.790277	0.932136	0.897412	0.790545
2391818	0.456628							2.96005e+06	0.819437	0.777725	0.832309					0.723898	0.819437	0.777725	0.832309
1871422	0.493742							2.64428e+06	0.784545	0.772263	0.654229					0.631302	0.784545	0.772263	0.654229
1373397	0.326727							2.29459e+06	0.618287	0.656851	0.606742					0.51076	0.618287	0.656851	0.606742
951412	0.091292							1.92999e+06	0.494074	0.552363	0.460674					0.371637	0.494074	0.552363	0.460674
629201	0							1.57293e+06	0.364801	0.442175	0.297223					0.236891	0.364801	0.442175	0.297223
402188	0							1.24412e+06	0.230992	0.276894	0.255247					0.131225	0.230992	0.276894	0.255247
251160	0							958027	0.108872	0.142959	0.104092					0.0640685	0.108872	0.142959	0.104092
0	0							721128	0.06456	0.176205	0.050456					0.0283111	0.06456	0.176205	0.050456
4103402		0.937951	0.892765					532884	0.00821	0.02541	0					0.0116301	0.00821	0.02541	0
3.51132e+06		0.92653	0.656904					388141	0.00978	0	0					0.00453666	0.00978	0	0
3.14056e+06		1	1					279634	0	0	0					0.0017062	0	0	0
2.63473e+06		0.525969	0.57246					199829	0	0	0					0.000625312	0	0	0
2.03794e+06		0.278371	0.348114					141954	0	0	0.002968					0.000225005	0	0	0.002968
1.44347e+06		0.24645	0.098182					100410		0	0					7.99145e-05		0	0
943221		0.030783	0					70806.7		0.006174	0					2.81219e-05		0.006174	0
578623		0	0.033372					0	0	0	0					0	0	0	0
339805		0	0					3407317				0.710924	0.706958	0.885944		1.02686				0.710924	0.706958	0.885944
194125		0.006073	0.108498					3258485				0.688943	0.548801	0.786729		0.996146				0.688943	0.548801	0.786729
109091		0.019614	0					3198607				0.728544	0.53669	0.816197		0.982543				0.728544	0.53669	0.816197
0		0	0					3116787				0.739884	0.611494	0.768285		0.962702				0.739884	0.611494	0.768285
3407317				0.863393				3006907				0.663123	0.547376	0.711045		0.93363				0.663123	0.547376	0.711045
3234935				0.912233				2862730				0.621951	0.494419	0.698113		0.890927				0.621951	0.494419	0.698113
3129388				0.984043				2679210				0.666089	0.494419	0.626881		0.828468				0.666089	0.494419	0.626881
2967992				0.991108				2454430				0.534024	0.429827	0.620522		0.738884				0.534024	0.429827	0.620522
2733066				0.883468				2191742				0.444702	0.33365	0.476362		0.616608				0.444702	0.33365	0.476362
2414535				0.745471				1901077				0.333224	0.257421	0.371423		0.465374				0.333224	0.257421	0.371423
2021808				0.70535				1598277				0.219652	0.207552	0.235743		0.306298				0.219652	0.207552	0.235743
1590616				0.406673				1302015				0.144112	0.162669	0.149883		0.171816				0.144112	0.162669	0.149883
1173495				0.210302				1029420				0.047986	0.059606	0.05936		0.0824069				0.047986	0.059606	0.05936
816591				0.134714				792416				0.022167	0	0		0.03464				0.022167	0	0
541903				0.036103				596294				0	0	0		0.0131622				0	0	0
0				0				440534				0	0	0		0.00464313				0	0	0
3407317					1.0642	1.11436		320818				0	0	0		0.00155161				0	0	0
3220125					0.870708	0.93995		231100					0	0		0.000498473					0	0
3081608					0.869766	1.27455		165130					0	0.019928		0.000155624					0	0.019928
2858076					0.881927	0.893541		0				0	0	0		0				0	0	0
2525056					0.810715	0.669643
2083633					0.467337	0.49045
1581086					0.161726	0.179994
1099102					0.073702	0.139855
707156					0	0.042972
428998					0	0.194302
250120					0.016491	0.00972
0					0	0
FIGURE 2Di								FIGURE 2Cii								FIGURE 2Ciii
Binding Sites (per cell)	Conjugates (Normalised)							Binding Sites (per cell)	IL-8 (Normalised)							Conjugates (Normalised)	IL-8 (Normalised)
	Short			Long					Short			Long					Short			Long
	repeat 1	repeat 2	repeat 3	repeat 1	repeat 2	repeat 3			repeat 1	repeat 2	repeat 3	repeat 1	repeat 2	repeat 3			repeat 1	repeat 2	repeat 3	repeat 1	repeat 2	repeat 3
4103402	1							4103402	1	0.820126	1					0.979374	1	0.820126	1
3554054	0.869889							3.62335e+06	0.99426	1	0.988772					0.910569	0.99426	1	0.988772
3262842	0.901606							3.45036e+06	0.889922	0.867296	0.988772					0.879963	0.889922	0.867296	0.988772
2870798	0.571859							3.23005e+06	0.758064	0.849057	0.923941					0.835687	0.758064	0.849057	0.923941
2391818	0.66468							2.96005e+06	0.682428	0.849686	0.920319					0.772371	0.682428	0.849686	0.920319
1871422	0.500774							2.64428e+06	0.567285	0.727987	0.765302					0.684407	0.567285	0.727987	0.765302
1373397	0.291922							2.29459e+06	0.432726	0.506289	0.670771					0.56915	0.432726	0.506289	0.670771
951412	0.099152							1.92999e+06	0.334128	0.496855	0.484969					0.432678	0.334128	0.496855	0.484969
629201	0.084092							1.57293e+06	0.201933	0.332704	0.351684					0.293539	0.201933	0.332704	0.351684
402188	0.091198							1.24412e+06	0.141491	0.289623	0.194495					0.175762	0.141491	0.289623	0.194495
251160	0.004213							958027	0.066868	0.059119	0.089098					0.093615	0.066868	0.059119	0.089098
0	0							721128	0.04627	0.003459	0.018472					0.0453124	0.04627	0.003459	0.018472
4103402		1	0.875114					532884	0.055556	0.024214	0.027164					0.0204261	0.055556	0.024214	0.027164
3.51132e+06		0.984781	1					388141	0.018075	0	0.013039					0.00875516	0.018075	0	0.013039
3.14056e+06		0.93913	0.655753					279634	0.008452	0	0.075335					0.00362318	0.008452	0	0.075335
2.63473e+06		0.716664	0.578414					199829	0.004231	0	0.02318					0.00146315	0.004231	0	0.02318
2.03794e+06		0.609893	0.3353					141954	0.012166	0	0.038754					0.000580839	0.012166	0	0.038754
1.44347e+06		0.319431	0.124066					100410		0	0.019196					0.000227824		0	0.019196
943221		0.029062	0.012382					70806.7		0	0.000362					8.86069e-05		0	0.000362
578623		0	0					0	0	0	0					0	0	0	0
339805		0	0.012882					3407317				0.498908	0.262264	0.5795		0.989266				0.498908	0.262264	0.5795
194125		0.011613	0					3258485				0.468856	0.320126	0.635277		0.966032				0.468856	0.320126	0.635277
109091		0.001843	0					3198607				0.412972	0.368868	0.578051		0.955778				0.412972	0.368868	0.578051
0		0	0					3116787				0.392544	0.416667	0.495835		0.940851				0.392544	0.416667	0.495835
3407317				1.26963				3006907				0.362492	0.377044	0.601956		0.919013				0.362492	0.377044	0.601956
3234935				1.01575				2862730				0.342738	0.312579	0.446577		0.886936				0.342738	0.312579	0.446577
3129388				0.972824				2679210				0.287193	0.355031	0.462514		0.839816				0.287193	0.355031	0.462514
2967992				0.980291				2454430				0.229284	0.296226	0.391887		0.771288				0.229284	0.296226	0.391887
2733066				0.990265				2191742				0.177621	0.243082	0.300616		0.674662				0.177621	0.243082	0.300616
2414535				1.02341				1901077				0.116842	0.188679	0.253169		0.547331				0.116842	0.188679	0.253169
2021808				0.76463				1598277				0.085608	0.104088	0.128214		0.398659				0.085608	0.104088	0.128214
1590616				0.564044				1302015				0.084595	0.136164	0.044911		0.253521				0.084595	0.136164	0.044911
1173495				0.301021				1029420				0.0434	0.005346	0.013401		0.139522				0.0434	0.005346	0.013401
816591				0.10814				792416				0.022127	0	0.000362		0.0674332				0.022127	0	0.000362
541903				0.008073				596294				0.017738	0	0.005795		0.0294301				0.017738	0	0.005795
0				0				440534				0.017906	0	0		0.0119259				0.017906	0	0
3407317					1.03938	0.790149		320818				1.02e-05	0	0		0.00458611				1.02e-05	0	0
3220125					0.922733	0.925886		231100					0	0		0.00169974					0	0
3081608					0.938356	0.663328		165130					0	0.007968		0.000613755					0	0.007968
2858076					0.935704	0.702743		0				0	0	0		0				0	0	0
2525056					0.837457	0.648102
2083633					0.611908	0.395442
1581086					0.359944	0.194532
1099102					0.19503	0.048786
707156					0.072035	0.015707
428998					0.022174	0.031231
250120					0.026711	0
0					0	0

## Sheet: Figure 3
FIGURE 3B				FIGURE 3Ci											FIGURE 3Cii											FIGURE 3Ciii
Diffusion coefficient (µm2/s)				Binding sites (per cell)	Conjugates (normalised)										Binding sites (per cell)	IL-8 (normalised)										Conjugates (normalised)	IL-8 (normalised)
CD80	CD43	CD52			CD80			CD43			CD52					CD80			CD43			CD52					CD80			CD43			CD52
0.070204	0.052307	0.238985			repeat 1	repeat 2	repeat 3	repeat 1	repeat 2	repeat 3	repeat 1	repeat 2	repeat 3			repeat 1	repeat 2	repeat 3	repeat 1	repeat 2	repeat 3	repeat 1	repeat 2	repeat 3			repeat 1	repeat 2	repeat 3	repeat 1	repeat 2	repeat 3	repeat 1	repeat 2	repeat 3
0.0958	0.078056	0.131289		4730000	0.988692	0.947813	1								4730000	0.992731	1	1								1.01071	0.992731	1	1
0.107714	0.063407	0.200415		3810000	1	1	0.898227								3810000	0.967156	0.955496	0.877784								0.926713	0.967156	0.955496	0.877784
0.078119	0.067337	0.14587		3200000	0.797226	0.993036	0.801376								3200000	1	0.873212	0.849949								0.842367	1	0.873212	0.849949
0.094671	0.05489	0.16003		2420000	0.627178	0.611774	0.718817								2420000	0.872257	0.707177	0.675926								0.682075	0.872257	0.707177	0.675926
0.092118	0.070204	0.166061		1620000	0.359241	0.392463	0.501081								1620000	0.628887	0.453234	0.462954								0.437005	0.628887	0.453234	0.462954
0.061098	0.05393	0.167575		980000	0.135988	0.248997	0.27977								980000	0.309194	0.17765	0.169194								0.201896	0.309194	0.17765	0.169194
0.079815	0.073214	0.143269		547000	0.047803	0.063254	0.159366								547000	0.076592	0.087786	0.055903								0.0684953	0.076592	0.087786	0.055903
0.093014	0.131037	0.133006		290000	0.035405	0.042496	0.092505								290000	0.006327	0.050495	0.016285								0.0192372	0.006327	0.050495	0.016285
0.095048	0.048785	0.152113		150000	0.013051	0	0.003474								150000	0	0.022497	0								0.00497981	0	0.022497	0
0.069692	0.094298	0.161027		76000	0	0.015615	0.060347								76000	0	0.021396	0								0.00122432	0	0.021396	0
0.107994	0.070256	0.111651		0	0	0	0								0	0	0	0								0	0	0	0
0.08953	0.074702	0.202924		3310000				0.740246	0.48813	0.305638					3310000				1.18482	1.64837	1.42589					0.533952				1.18482	1.64837	1.42589
0.093104	0.07211	0.229575		2740000				0.736404	0.5185	0.268093					2740000				1.21537	1.6804	1.20183					0.487765				1.21537	1.6804	1.20183
0.085526	0.084245	0.223146		2330000				0.610689	0.484377	0.280391					2330000				1.07875	1.20504	1.10288					0.440825				1.07875	1.20504	1.10288
0.109591	0.124002	0.138517		1800000				0.462734	0.357178	0.196641					1800000				0.911428	1.11615	1.00649					0.35599				0.911428	1.11615	1.00649
0.115091	0.12545	0.116864		1240000				0.318531	0.17898						1240000				0.721093	0.818071	0.662518					0.231104				0.721093	0.818071	0.662518
0.121682	0.070359	0.171083		761000				0.10028	0.12423	0.059421					761000				0.414188	0.426336	0.306392					0.108033				0.414188	0.426336	0.306392
0.095742	0.086298	0.137838		430000				0.034487	0.027371	0.010741					430000				0.118185	0.180095	0.104943					0.0373793				0.118185	0.180095	0.104943
0.111508	0.075647	0.197436		230000				0	0.000752	0					230000				0.023153	0.039247	0.032013					0.0106832				0.023153	0.039247	0.032013
0.079948	0.094112	0.192662		119000				0.013491	0	0.007646					119000				0	0	0.00577					0.0027673				0	0	0.00577
0.078569	0.083436	0.127934		60600				0	0	0.015089					60600				0	0	0.014706					0.000687537				0	0	0.014706
0.114403	0.074295	0.124844		0				0	0	0					0				0	0	0					0				0	0	0
0.122871	0.108731	0.196099		1660000							0.630909	0.259439	0.423288		1660000							1.11199	1.07764	0.878452		0.451292							1.11199	1.07764	0.878452
0.120837	0.091852			1460000							0.530507	0.303552	0.396672		1460000							1.06932	0.934589	0.770762		0.407998							1.06932	0.934589	0.770762
	0.081377			1310000							0.563871	0.261	0.358435		1310000							0.947907	0.785548	0.733132		0.369765							0.947907	0.785548	0.733132
	0.09745			1080000							0.339906	0.235319	0.299355		1080000							0.845605	0.67331	0.567038		0.300873							0.845605	0.67331	0.567038
				801000							0.17934	0.18408	0.245416		801000							0.601023	0.44223	0.392839		0.202733							0.601023	0.44223	0.392839
				528000							0.086627	0.100183	0.067929		528000							0.313501	0.20626	0.163804		0.10303							0.313501	0.20626	0.163804
				314000							0.034048	0.056816	0.048099		314000							0.097321	0.069691	0.049835		0.038987							0.097321	0.069691	0.049835
				174000							0.023715	0.055774	0.023468		174000							0.015345	0.019562	0.011759		0.0119746							0.015345	0.019562	0.011759
				91600							0.026358	0.056808	0		91600							0	0.001712	0.013443		0.00321745							0	0.001712	0.013443
				47100							0.009516	0.03665	0.023308		47100							0	0	0		0.000815805							0	0	0
				0							0	0	0		0							0	0	0		0							0	0	0

## Sheet: Figure 4
FIGURE 4Ai								FIGURE 4Aii										FIGURE 4Aiii
Binding Sites (per cell)	Conjugates (Normalised)							Binding Sites (per cell)	IL-8 (Normalised)									Binding Sites (per cell)	IL-8 (Normalised)
	Monovalent			Tetravalent					Monovalent				Tetravalent						Monovalent				Tetravalent
	repeat 1	repeat 2	repeat 3	repeat 1	repeat 2	repeat 3			repeat 1	repeat 2	repeat 3	repeat 4	repeat 1	repeat 2	repeat 3	repeat 4			repeat 1	repeat 2	repeat 3	repeat 4	repeat 1	repeat 2	repeat 3	repeat 4
4020000	0.289918	0.388549	0.236254					4020000	0.692416	1.58765	0.875704	0.760535						0.308929	0.692416	1.58765	0.875704	0.760535
3420000	0.29291	0.336393	0.240703					3530000	0.883533	1.42949	0.770864	0.724126						0.289601	0.883533	1.42949	0.770864	0.724126
3040000	0.296613	0.299613	0.179848					3350000	0.919599	1.37375	0.719408	0.645338						0.281318	0.919599	1.37375	0.719408	0.645338
2530000	0.278701	0.290391	0.178697					3130000	0.931569	1.27471	0.974433	0.684613						0.270187	0.931569	1.27471	0.974433	0.684613
1940000	0.195931	0.204959	0.116465					2860000	0.880069	1.27509	0.807043	0.651068						0.254827	0.880069	1.27509	0.807043	0.651068
1360000	0.154442	0.142121	0.061638					2540000	0.801795	1.22632	0.765879	0.510803						0.233861	0.801795	1.22632	0.765879	0.510803
886000	0.117351	0.111901	0.026387					2190000	0.780061	1.21747	0.703329	0.475707						0.207026	0.780061	1.21747	0.703329	0.475707
541000	0.064889	0.017864	0.009285					1840000	0.574375	1.03351	0.749799	0.345589						0.175699	0.574375	1.03351	0.749799	0.345589
317000	0.012845	0	0.005063					1490000	0.467753	0.848804	0.524039	0.289125						0.139857	0.467753	0.848804	0.524039	0.289125
181000	0.009321	0	0.005688					1170000	0.264115	0.581246	0.445409	0.220604						0.103875	0.264115	0.581246	0.445409	0.220604
101000	0.022187	0	0.001138					900000	0.15009	0.442666	0.292008	0.135968						0.0725209	0.15009	0.442666	0.292008	0.135968
0	0	0	0					675000	0.105914	0.306534	0.219006	0.083801						0.0472906	0.105914	0.306534	0.219006	0.083801
14900000				1	1			498000	0.046539	0.200151	0.133301	0.039871						0.0292944	0.046539	0.200151	0.133301	0.039871
13200000				0.924835	0.960985			362000	0.03079	0.081905	0.065927	0.010027						0.0173863	0.03079	0.081905	0.065927	0.010027
10800000				0.929186	0.986852			260000	0.028112	0.040859	0.031516	0.014683						0.00998805	0.028112	0.040859	0.031516	0.014683
7150000				0.877128	0.939881			186000	0.023939	0.021088	0.0201	0.004894						0.00565495	0.023939	0.021088	0.0201	0.004894
3640000				0.785432	0.838513			132000	0.011654	0.017134	0.010934	0.000119						0.00314354	0.011654	0.017134	0.010934	0.000119
1510000				0.671596	0.68339			93300		0.005272	0.007557	0.002268						0.0017307		0.005272	0.007557	0.002268
568000				0.512126	0.566275			65700		0.006025	0	0						0.00094528		0.006025	0	0
204000				0.2593	0.370574			0	0	0	0	0						0	0	0	0	0
71900				0.164439	0.168194			9870000					1					0.937143					1
25300				0	0.072532			6990000					0.679069					0.898736					0.679069
8850				0	0.055338			4240000					0.803095					0.830257					0.803095
0				0	0			2260000					0.910111					0.722811					0.910111
14900000						1		1110000					0.900425					0.580265					0.900425
12900000						0.962506		521000					0.699622					0.423644					0.699622
9830000						0.958312		239000					0.457595					0.281916					0.457595
5480000						0.755346		109000					0.318687					0.174486					0.318687
2210000						0.629588		49000					0.185211					0.10176					0.185211
741000						0.392666		22100					0.074297					0.0575828					0.074297
230000						0.141879		9950					0.042523					0.031922					0.042523
69900						0.034106		4480					0.02953					0.0175034					0.02953
21000						0.022061		2020					0.017718					0.00954914					0.017718
6320						0.005238		908					0.027168					0.00517986					0.027168
1900						0.006717		0					0					0					0
0						0		2280000						1				0.724462						1
								1340000						0.887404	1	1		0.619372						0.887404	1	1
								771000						0.835624	0.920888	0.711233		0.503908						0.835624	0.920888	0.711233
								434000						0.777067	0.722303	0.545303		0.387823						0.777067	0.722303	0.545303
								242000						0.632837	0.579675	0.402769		0.283928						0.632837	0.579675	0.402769
								134000						0.447185	0.382377	0.270503		0.199066						0.447185	0.382377	0.270503
								74000						0.272077	0.239106	0.221917		0.135068						0.272077	0.239106	0.221917
								40800						0.140275	0.137	0.117464		0.0894743						0.140275	0.137	0.117464
								22500						0.046319	0.073806	0.056942		0.0583408						0.046319	0.073806	0.056942
								12400						0.040859	0.033285	0.04763		0.0376149						0.040859	0.033285	0.04763
								6800						0	0.014311	0.012057		0.0239905						0	0.014311	0.012057
								3740						0	0	0		0.0152635						0	0	0
								2060						0	0	0		0.00969312						0	0	0
								1130						0	0	0.013131		0.00612471						0	0	0.013131
								623						0	0	0.005611		0.0038803						0	0	0.005611
								0						0	0	0		0						0	0	0
FIGURE 4Bi								FIGURE 4Bii										FIGURE 4Biii
Binding Sites (per cell)	Conjugates (Normalised)							Binding Sites (per cell)	IL-8 (Normalised)									Binding Sites (per cell)	IL-8 (Normalised)
	Monovalent			Tetravalent					Monovalent				Tetravalent						Monovalent				Tetravalent
	repeat 1	repeat 2	repeat 3	repeat 1	repeat 2	repeat 3			repeat 1	repeat 2	repeat 3	repeat 4	repeat 1	repeat 2	repeat 3	repeat 4			repeat 1	repeat 2	repeat 3	repeat 4	repeat 1	repeat 2	repeat 3	repeat 4
4020000	0.267973	0.375091	0.174179					4020000	1.51464	1.39857	1.10255	1.17931						0.285114	1.51464	1.39857	1.10255	1.17931
3420000	0.281109	0.329126	0.238611					3530000	1.41203	1.34102	1.04612	0.984561						0.28015	1.41203	1.34102	1.04612	0.984561
3040000	0.220383	0.372583	0.241967					3350000	1.6304	1.27865	0.934279	0.94045						0.277757	1.6304	1.27865	0.934279	0.94045
2530000	0.286024	0.296783	0.223747					3130000	1.44614	1.33588	0.941037	0.790693						0.274265	1.44614	1.33588	0.941037	0.790693
1940000	0.212255	0.294322	0.191891					2860000	1.51222	1.29408	1.0076	0.892589						0.268879	1.51222	1.29408	1.0076	0.892589
1360000	0.191658	0.212329	0.116188					2540000	1.44077	1.34948	0.998142	0.818262						0.260322	1.44077	1.34948	0.998142	0.818262
886000	0.132133	0.147337	0.052319					2190000	1.47045	1.27633	0.953539	0.945523						0.24696	1.47045	1.27633	0.953539	0.945523
541000	0.076771	0.070768	0.034094					1840000	1.18117	1.18328	0.850144	0.767534						0.227105	1.18117	1.18328	0.850144	0.767534
317000	0.000362	0	0.006506					1490000	1.11671	1.09322	0.861632	0.705558						0.197137	1.11671	1.09322	0.861632	0.705558
181000	0	0	0					1170000	0.90666	0.990712	0.703666	0.555139						0.157084	0.90666	0.990712	0.703666	0.555139
101000	0	0	0					900000	0.656593	0.773428	0.534381	0.41288						0.112681	0.656593	0.773428	0.534381	0.41288
0	0	0	0					675000	0.455143	0.634434	0.500422	0.088222						0.0711206	0.455143	0.634434	0.500422	0.088222
14900000				1	1			498000	0.221461	0.373694	0.262206	0.203132						0.0401702	0.221461	0.373694	0.262206	0.203132
13200000				0.998592	0.934555			362000	0.121676	0.227567	0.122825	0.077636						0.0207621	0.121676	0.227567	0.122825	0.077636
10800000				0.990197	0.967232			260000	0.094682	0.110632	0.061666	0.033745						0.0100857	0.094682	0.110632	0.061666	0.033745
7150000				0.905916	0.935978			186000	0.027263	0.03931	0.021625	0						0.00476218	0.027263	0.03931	0.021625	0
3640000				0.859729	0.855705			132000	0.048482	0	0.014867	0.032201						0.00218674	0.048482	0	0.014867	0.032201
1510000				0.696306	0.774144			93300		0.000663	0.004899	0						0.000990233		0.000663	0.004899	0
568000				0.524057	0.564847			65700		0		0.015659						0.000443613		0		0.015659
204000				0.350588	0.425161			0	0	0		0						0	0	0		0
71900				0.140227	0.209292			4240000					0.977236					0.87817					0.977236
25300				0.095446	0.068841			2260000					0.988517					0.787987					0.988517
8850				0.034272	0.084205			1110000					1					0.652754					1
0				0	0			521000					0.91116					0.485757					0.91116
14900000						0.886459		239000					0.699033					0.321554					0.699033
12900000						0.964617		109000					0.50282					0.192842					0.50282
9830000						1		49000					0.377921					0.106766					0.377921
5480000						0.963192		22100					0.166801					0.0567106					0.166801
2210000						0.753131		9950					0.097099					0.0293444					0.097099
741000						0.46294		4480					0.050766					0.0149845					0.050766
230000						0.130967		2020					0.066076					0.00760834					0.066076
69900						0.045566		908					0.038678					0.00383939					0.038678
21000						0.015454		0					0					0					0
6320						0.0025		11700000								0.934495		0.968036								0.934495
1900						0		9890000								1		0.957109								1
0						0		7750000								0.965593		0.938739								0.965593
								5570000								0.961623		0.908461								0.961623
								3680000								0.981914		0.8604								0.981914
								2280000						0.93863		0.935818		0.789451						0.93863		0.935818
								1340000						0.946426	1	0.964049		0.691543						0.946426	1	0.964049
								771000						1	0.833587	0.909131		0.573557						1	0.833587	0.909131
								434000						0.918063	0.770569	0.814513		0.445232						0.918063	0.770569	0.814513
								242000						0.680212	0.589289	0.588663		0.323947						0.680212	0.589289	0.588663
								134000						0.5034	0.434026	0.430966		0.222336						0.5034	0.434026	0.430966
								74000						0.336872	0.273357	0.311425		0.145846						0.336872	0.273357	0.311425
								40800						0.22906	0.191417	0.248566		0.0925882						0.22906	0.191417	0.248566
								22500						0.147454	0.125866	0.193427		0.0575435						0.147454	0.125866	0.193427
								12400						0.115442	0.076026	0.095721		0.0352528						0.115442	0.076026	0.095721
								6800						0.064356	0.037506	0.074768		0.0213204						0.064356	0.037506	0.074768
								3740						0.034002	0.017233	0.069475		0.0128564						0.034002	0.017233	0.069475
								2060						0.033505	0.011657	0.016542		0.00773675						0.033505	0.011657	0.016542
								1130						0.011611	0.015036	0.053375		0.00463035						0.011611	0.015036	0.053375
								623						0.012274	0.007096	0.064623		0.00277992						0.012274	0.007096	0.064623
								0						0	0	0		0						0	0	0
FIGURE 4Ci								FIGURE 4Cii										FIGURE 4Ciii
Binding Sites (per cell)	Conjugates (Normalised)							Binding Sites (per cell)	IL-8 (Normalised)									Binding Sites (per cell)	IL-8 (Normalised)
	Monovalent			Tetravalent					Monovalent				Tetravalent						Monovalent				Tetravalent
	repeat 1	repeat 2	repeat 3	repeat 1	repeat 2	repeat 3			repeat 1	repeat 2	repeat 3		repeat 1	repeat 2	repeat 3				repeat 1	repeat 2	repeat 3		repeat 1	repeat 2	repeat 3
4020000	0.249187							4020000	0.666835	0.928881	0.485737							0.202249	0.666835	0.928881	0.485737
3460000	0.201051							3530000	0.665707	0.813624	0.556171							0.183004	0.665707	0.813624	0.556171
3160000	0.232002							3350000	0.620646	0.79014	0.538191							0.174209	0.620646	0.79014	0.538191
2770000	0.138154							3130000	0.518963	0.74567	0.517102							0.162031	0.518963	0.74567	0.517102
2290000	0.125641							2860000	0.474522	0.681962	0.45167							0.144841	0.474522	0.681962	0.45167
1780000	0.071661							2540000	0.444068	0.697868	0.450858							0.121398	0.444068	0.697868	0.450858
1300000	0.032781							2190000	0.390999	0.575117	0.398946							0.0929285	0.390999	0.575117	0.398946
894000	0							1840000	0.271381	0.493005	0.342166							0.0638845	0.271381	0.493005	0.342166
589000	0							1490000	0.20331	0.403314	0.325943							0.0377967	0.20331	0.403314	0.325943
375000	0.003131							1170000	0.120407	0.283894	0.243883							0.0194159	0.120407	0.283894	0.243883
234000	0							900000	0.05854	0.182295	0.181966							0.00901327	0.05854	0.182295	0.181966
0	0							675000	0.060908	0.123501	0.112748							0.00378527	0.060908	0.123501	0.112748
4020000		0.270386						498000	0.024363	0.054547	0.070299							0.00149323	0.024363	0.054547	0.070299
3340000		0.214104						362000	0.027578	0.020486	0.048939							0.00055965	0.027578	0.020486	0.048939
2820000		0.227312						260000	0.041846	0	0.001352							0.000201662	0.041846	0	0.001352
2120000		0.127229						186000	0.041903	0	0.005543							7.17166e-05	0.041903	0	0.005543
1400000		0.054693						132000	0.029665	0	0							2.48731e-05	0.029665	0	0
816000		0.015432						93300		0	0.007976							8.51874e-06		0	0.007976
436000		0						65700		0	0.01433							2.88394e-06		0	0.01433
221000		0.000174						0	0	0	0							0	0	0	0
109000		0.008511						4240000					1					0.842521					1
52800		0.011572						2260000					0.836139					0.702692					0.836139
25400		0.009905						1110000					0.812537					0.501334					0.812537
0		0						521000					0.491583					0.29494					0.491583
4020000			0.104688					239000					0.267152					0.146716					0.267152
3420000			0.070307					109000					0.093309					0.0659692					0.093309
3040000			0.069629					49000					0.054818					0.0278183					0.054818
2530000			0.051269					22100					0.034007					0.0115138					0.034007
1940000			0.027174					9950					0					0.00471173					0
1360000			0.001364					4480					0					0.00192079					0
886000			0.001846					2020					0					0.000783046					0
541000			0					908					0					0.000317909					0
317000			0					0					0					0					0
181000			0					11700000							0.934027			0.969845							0.934027
101000			0					9890000							0.965797			0.95577							0.965797
0			0					7750000							1			0.931002							1
14900000				1				5570000						0.976849	0.950115			0.887808						0.976849	0.950115
13200000				0.980309				3680000						0.901566	0.966203			0.815321						0.901566	0.966203
10800000				0.983811				2280000						1	0.917805			0.704969						1	0.917805
7150000				0.857385				1340000						0.900983	0.807354			0.556678						0.900983	0.807354
3640000				0.867541				771000						0.782895	0.627822			0.396586						0.782895	0.627822
1510000				0.635143				434000						0.635743	0.547249			0.253351						0.635743	0.547249
568000				0.431799				242000						0.590107	0.372043			0.148498						0.590107	0.372043
204000				0.117562				134000						0.401732	0.179262			0.0819119						0.401732	0.179262
71900				0.042364				74000						0.199867	0.123428			0.0435977						0.199867	0.123428
25300				0.033485				40800						0.105097	0.044748			0.02274						0.105097	0.044748
8850				0.019613				22500						0.060626	0.010274			0.0117465						0.060626	0.010274
0				0				12400						0.023068	0.027984			0.00603188						0.023068	0.027984
14900000					1			6800						0	0			0.00307191						0	0
12800000					0.976417			3740						0	0			0.00156745						0	0
9530000					0.951438			2060						0	0			0.000800543						0	0
5030000					0.860253			1130						0	0			0.000406825						0	0
1900000					0.682326			623						0	0			0.000207888						0	0
600000					0.451027			0						0	0			0						0	0
177000					0.142916
51300					0.021557
14800					0.007922
4240					0.011267
1220					0.011617
0					0
14900000						0.942731
12900000						1
9830000						0.996382
5480000						0.867845
2210000						0.598734
741000						0.230135
230000						0.019365
69900						0
21000						0
6320						0
1900						0
0						0
FIGURE 4Di								FIGURE 4Dii										FIGURE 4Diii
Binding Sites (per cell)	Conjugates (Normalised)							Binding Sites (per cell)	IL-8 (Normalised)									Binding Sites (per cell)	IL-8 (Normalised)
	Monovalent			Tetravalent					Monovalent				Tetravalent						Monovalent				Tetravalent
	repeat 1	repeat 2	repeat 3	repeat 1	repeat 2	repeat 3			repeat 1	repeat 2	repeat 3		repeat 1	repeat 2	repeat 3				repeat 1	repeat 2	repeat 3		repeat 1	repeat 2	repeat 3
4020000	0.228814							4020000	0.313016	0.393076	0.318678							0.213038	0.313016	0.393076	0.318678
3460000	0.23345							3530000	0.281763	0.361311	0.336398							0.198274	0.281763	0.361311	0.336398
3160000	0.190348							3350000	0.302434	0.302396	0.306034							0.191249	0.302434	0.302396	0.306034
2770000	0.113092							3130000	0.277107	0.29778	0.28841							0.181216	0.277107	0.29778	0.28841
2290000	0.200753							2860000	0.263703	0.287296	0.286111							0.166411	0.263703	0.287296	0.286111
1780000	0.061461							2540000	0.23104	0.267658	0.265421							0.144893	0.23104	0.267658	0.265421
1300000	0.069379							2190000	0.207478	0.242152	0.239655							0.116444	0.207478	0.242152	0.239655
894000	0.012056							1840000	0.143139	0.216567	0.177011							0.0843902	0.143139	0.216567	0.177011
589000	0.004304							1490000	0.106949	0.146621	0.157567							0.052535	0.106949	0.146621	0.157567
375000	0.010109							1170000	0.064268	0.101086	0.102778							0.0280566	0.064268	0.101086	0.102778
234000	0.007597							900000	0.037884	0.071824	0.07682							0.0133465	0.037884	0.071824	0.07682
0	0							675000	0.016014	0.055081	0.072318							0.00568745	0.016014	0.055081	0.072318
4020000		0.222718						498000	0.014321	0.038024	0.036686							0.00226345	0.014321	0.038024	0.036686
3340000		0.217719						362000	0.001199	0.011658	0.017912							0.000853565	0.001199	0.011658	0.017912
2820000		0.175482						260000	0.006631	0	0.007184							0.00030914	0.006631	0	0.007184
2120000		0.143748						186000	0.004656	0	0.013506							0.000110451	0.004656	0	0.013506
1400000		0.065636						132000	0.011922	0	0							3.84828e-05	0.011922	0	0
816000		0.000902						93300		0	0							1.32401e-05		0	0
436000		0						65700		0	0.012548							4.50291e-06		0	0.012548
221000		0.001029						0	0	0	0							0	0	0	0
109000		0.001989						9870000					0.966772					0.967047					0.966772
52800		0						6990000					0.925608					0.942331					0.925608
25400		0						4240000					1					0.890586					1
0		0						2260000					0.875661					0.790925					0.875661
4020000			0.168965					1110000					0.717566					0.62912					0.717566
3420000			0.190306					521000					0.500741					0.427298					0.500741
3040000			0.146306					239000					0.31037					0.245222					0.31037
2530000			0.094217					109000					0.170476					0.12398					0.170476
1940000			0.060346					49000					0.103598					0.0574					0.103598
1360000			0.006986					22100					0.038624					0.0256509					0.038624
886000			0.003121					9950					0.022751					0.0112386					0.022751
541000			0					4480					0.01164					0.00488493					0.01164
317000			0					2020					0.002222					0.00211896					0.002222
181000			0.002196					908					0.009841					0.000914777					0.009841
101000			0.005514					0					0					0					0
0			0					14900000						1	0.913602			0.987866						1	0.913602
14900000				0.979893				13700000						0.885281	1			0.984258						0.885281	1
13200000				1				12900000						0.866895	0.852395			0.981487						0.866895	0.852395
10800000				0.977365				11700000						0.895159	0.8			0.976637						0.895159	0.8
7150000				0.948207				9890000						0.91687	0.828065			0.96717						0.91687	0.828065
3640000				0.911548				7750000						0.918142	0.820115			0.950543						0.918142	0.820115
1510000				0.79524				5570000						0.971443	0.812069			0.921454						0.971443	0.812069
568000				0.591327				3680000						0.882347	0.789943			0.871778						0.882347	0.789943
204000				0.253198				2280000						0.855648	0.700479			0.792616						0.855648	0.700479
71900				0.055192				1340000						0.658875	0.607759			0.676332						0.658875	0.607759
25300				0.019993				771000						0.527237	0.482375			0.532482						0.527237	0.482375
8850				0				434000						0.417995	0.380843			0.380195						0.417995	0.380843
0				0				242000						0.328509	0.289464			0.247682						0.328509	0.289464
14900000					1			134000						0.214963	0.216284			0.149684						0.214963	0.216284
12800000					0.99756			74000						0.123227	0.128257			0.0859593						0.123227	0.128257
9530000					0.987856			40800						0.075306	0.085249			0.0478089						0.075306	0.085249
5030000					0.916137			22500						0.036968	0.045977			0.0261271						0.036968	0.045977
1900000					0.786875			12400						0.01956	0.026149			0.0141269						0.01956	0.026149
600000					0.555612			6800						0	0.014847			0.00755744						0	0.014847
177000					0.297704			3740						0	0.006801			0.00404328						0	0.006801
51300					0.064162			2060						0	0.009483			0.00216303						0	0.009483
14800					0.010547			1130						0	0			0.00115119						0	0
4240					0.012647			623						0	0			0.000615658						0	0
1220					0			0						0	0			0						0	0
0					0
14900000						0.958632
12900000						0.987457
9830000						1
5480000						0.846165
2210000						0.605929
741000						0.362812
230000						0.079982
69900						0.005683
21000						0.002402
6320						0.001864
1900						0.003177
0						0

## Sheet: Figure 5
FIGURE 5Ai								FIGURE 5Aii								FIGURE 5Aiii
Binding Sites (per cell)	Conjugates (Normalised)							Binding Sites (per cell)	IL-8 (Normalised)							Conjugates (Normalised)	IL-8 (Normalised)
	Short			Long					Short			Long					Short			Long
	repeat 1	repeat 2	repeat 3	repeat 1	repeat 2	repeat 3			repeat 1	repeat 2	repeat 3	repeat 1	repeat 2	repeat 3			repeat 1	repeat 2	repeat 3	repeat 1	repeat 2	repeat 3
13600000	0.826355	0.919377	1					5308932	0.975592							0.856638	0.975592
11728195	1	1	0.965841					3295468	0.934724		0.974283					0.782087	0.934724		0.974283
8831057	0.949079	0.952034	0.900894					1874001	1	1	1					0.672665	1	1	1
4843152	0.827152	0.832708	0.802685					1006078	0.811409	0.885327	0.928805					0.534222	0.811409	0.885327	0.928805
1933195	0.771146	0.635062	0.604638					522291	0.654179	0.703817	0.726641					0.387371	0.654179	0.703817	0.726641
643798	0.621872	0.477122	0.254793					266240	0.519228	0.534012	0.544732					0.257434	0.519228	0.534012	0.544732
199735	0.3382	0.217037	0.065501					134432	0.332908	0.358609	0.390527					0.159413	0.332908	0.358609	0.390527
60540.8	0.191519	0.047615	0.009848					67548.4	0.223783	0.194911	0.169794					0.0939173	0.223783	0.194911	0.169794
18218.8	0.03487	0.014483	0.011029					33858	0.113949	0.091942	0.074273					0.0536006	0.113949	0.091942	0.074273
5470.76	0.002868	0.013189	0.007767					16950	0.048247	0.033927	0.05491					0.0300162	0.048247	0.033927	0.05491
1641.69	0.002697	0.00664	0.000162					8480.28	0.030084	0.011535	0.014696					0.0166271	0.030084	0.011535	0.014696
0	0	0	0					4241.46	0.008372	0.002545	0.008043					0.00915433	0.008372	0.002545	0.008043
12000000				1.03054	1.06104	0.990028		2121.06	0.00667	0.014419	0.005858					0.00502309	0.00667	0.014419	0.005858
11182218				0.996462	1.0455	0.972468		1060.61	0.010785	0.003902	0.001787					0.00275112	0.010785	0.003902	0.001787
9697167				1.00748	1.03968	0.913141		530.327	0.004967	0.007803	0.005362					0.00150524	0.004967	0.007803	0.005362
6721623				1.00206	1.04885	0.888221		265.168	0.001419	0.001696	0.000695					0.000823119	0.001419	0.001696	0.000695
3322893				0.955178	0.941391	0.785325		0	0	0	0					0	0	0	0
1237360				0.814228	0.685061	0.546782		3236850				0.743295	0.653435	0.626452		0.878984				0.743295	0.653435	0.626452
400170				0.474052	0.49135	0.234917		1871515				0.647226	0.614249	0.641446		0.778406				0.647226	0.614249	0.641446
122928				0.345433	0.118801	0.056521		1015131				0.509437	0.542154	0.578294		0.637543				0.509437	0.542154	0.578294
37145.6				0.149004	0.065046	0.022349		530046				0.476657	0.499746	0.523185		0.472813				0.476657	0.499746	0.523185
11167.9				0.038203	0.030629	0.004626		271025				0.360295	0.383376	0.352994		0.31592				0.360295	0.383376	0.352994
3352.57				0.00878	0.003271	0.00595		137064				0.25259	0.200509	0.206732		0.192961				0.25259	0.200509	0.206732
0				0	0	0		68926.9				0.133248	0.101781	0.09582		0.110449				0.133248	0.101781	0.09582
								34563				0.054066	0.043766	0.051038		0.0606668				0.054066	0.043766	0.051038
								17306.5				0.024975	0.021035	0.019363		0.0325321				0.024975	0.021035	0.019363
								8659.5				0.008656	0.004241	0.009433		0.0172147				0.008656	0.004241	0.009433
								4331.31				0	0.002545	0.008738		0.00904449				0	0.002545	0.008738
								2166.05				0	0.010348	0.006156		0.00473395				0	0.010348	0.006156
								1083.12				0.000993	0.008991	0.007149		0.00247286				0.000993	0.008991	0.007149
								541.586				0.004399	0	0.006653		0.0012904				0.004399	0	0.006653
								0				0	0	0		0				0	0	0
FIGURE 5Bi								FIGURE 5Bii								FIGURE 5Biii
Binding Sites (per cell)	Conjugates (Normalised)							Binding Sites (per cell)	IL-8 (Normalised)							Conjugates (Normalised)	IL-8 (Normalised)
	Short			Long					Short			Long					Short			Long
	repeat 1	repeat 2	repeat 3	repeat 1	repeat 2	repeat 3			repeat 1	repeat 2	repeat 3	repeat 1	repeat 2	repeat 3			repeat 1	repeat 2	repeat 3	repeat 1	repeat 2	repeat 3
13600000	0.96525	1	0.929515					3295468	0.977207	0.925	0.945119					0.834183			1
11728195	1	0.971411	1					1874001	0.998372	0.928358	0.91328					0.745775	0.977207	0.925	0.945119
8831057	0.913301	0.902022	0.964684					1006078	1	1	0.891496					0.633345	0.998372	0.928358	0.91328
4843152	0.848295	0.799209	0.713307					522291	0.940304	0.84403	0.913699					0.508079	1	1	0.891496
1933195	0.694729	0.544682	0.605711					266240	0.829776	0.733209	0.861332					0.385281	0.940304	0.84403	0.913699
643798	0.593253	0.461889	0.342599					134432	0.656114	0.579104	0.78341					0.277926	0.829776	0.733209	0.861332
199735	0.44109	0.247616	0.074696					67548.4	0.36903	0.391045	0.468789					0.192556	0.656114	0.579104	0.78341
60540.8	0.170739	0.063066	0.029119					33858	0.233177	0.189179	0.245078					0.129437	0.36903	0.391045	0.468789
18218.8	0.093267	0.036098	0.006033					16950	0.114327	0.089179	0.18894					0.0851679	0.233177	0.189179	0.245078
5470.76	0.021015	0.021338	0.000606					8480.28	0.066208	0.038433	0.044407					0.0552317	0.114327	0.089179	0.18894
1641.69	0.002198	0.024481	0.000904					4241.46	0.032381	0.056343	0					0.0354759	0.066208	0.038433	0.044407
0	0	0	0					2121.06	0.029667	0.027239	0					0.0226451	0.032381	0.056343	0
12000000				0.90974	0.88269	0.922332		1060.61	0.009045	0.032463	0					0.0143972	0.029667	0.027239	0
11182218				0.937869	0.80593	0.932458		530.327	0.003618	0.019403	0.00796					0.00913008	0.009045	0.032463	0
9697167				0.886468	0.814742	0.907399		265.168	0.002713	0	0					0.00578055	0.003618	0.019403	0.00796
6721623				0.805324	0.850219	0.756924		0	0	0	0					0.00365611	0.002713	0	0
3322893				0.798846	0.755873	0.748511		7147742						0.921659		0	0	0	0
1237360				0.687205	0.540119	0.421913		5095533				0.900687	0.810075	0.970674		0.843233						0.921659
400170				0.461389	0.287598	0.178465		3236850				0.866136	0.954851	0.981567		0.801542				0.900687	0.810075	0.970674
122928				0.300406	0.150368	0.090945		1871515				0.98589	0.957836	1.06996		0.733959				0.866136	0.954851	0.981567
37145.6				0.09406	0.053981	0.01955		1015131				0.817656	0.852612	1.12819		0.635935				0.98589	0.957836	1.06996
11167.9				0.025111	0.012689	0.008454		530046				0.756151	0.833582	1.04315		0.512506				0.817656	0.852612	1.12819
3352.57				0.023092	0.005695	0.01556		271025				0.690304	0.80709	1.0088		0.380485				0.756151	0.833582	1.04315
0				0	0	0		137064				0.411722	0.529104	0.776707		0.260922				0.690304	0.80709	1.0088
								68926.9				0.25597	0.25	0.445748		0.167525				0.411722	0.529104	0.776707
								34563				0.157923	0.158955	0.272727		0.102513				0.25597	0.25	0.445748
								17306.5				0.098951	0.067164	0.164223		0.0607636				0.157923	0.158955	0.272727
								8659.5				0.060601	0.01791	0.021785		0.0353116				0.098951	0.067164	0.164223
								4331.31				0.035818	0.053731	0.029326		0.02028				0.060601	0.01791	0.021785
								2166.05				0.0161	0.027985	0.00796		0.0115674				0.035818	0.053731	0.029326
								1083.12				0.015738	0.01306	0.04315		0.00657199				0.0161	0.027985	0.00796
								541.586				0.013929	0	0.038123		0.00372549				0.015738	0.01306	0.04315
								0				0	0	0		0.0021092				0.013929	0	0.038123
																0				0	0	0
FIGURE 5Ci								FIGURE 5Cii								FIGURE 5Ciii
Binding Sites (per cell)	Conjugates (Normalised)							Binding Sites (per cell)	IL-8 (Normalised)							Conjugates (Normalised)	IL-8 (Normalised)
	Short			Long					Short			Long					Short			Long
	repeat 1	repeat 2	repeat 3	repeat 1	repeat 2	repeat 3			repeat 1	repeat 2	repeat 3	repeat 1	repeat 2	repeat 3			repeat 1	repeat 2	repeat 3	repeat 1	repeat 2	repeat 3
13600000	1	0.910345	1					13600000	0.902409	0.983371	0.904816					0.970146	0.902409	0.983371	0.904816
11728195	0.983772	0.97761	0.894522					12427085	0.903637	0.907087	0.943574					0.956171	0.903637	0.907087	0.943574
8831057	0.96798	1	0.755403					11407422	0.889827	0.802296	0.907951					0.942227	0.889827	0.802296	0.907951
4843152	0.779478	0.811468	0.633073					9799322	0.909621	0.939686	0.92961					0.915834	0.909621	0.939686	0.92961
1933195	0.545633	0.637885	0.393596					7644138	0.840417	1	1					0.868176	0.840417	1	1
643798	0.34786	0.433389	0.178557					5308932	1	0.939686	0.904389					0.788623	1	0.939686	0.904389
199735	0.079603	0.111435	0.051249					3295468	0.971459	0.956711	0.991023					0.670838	0.971459	0.956711	0.991023
60540.8	0.004729	0.052603	0.008624					1874001	0.982661	0.934935	0.788829					0.522726	0.982661	0.934935	0.788829
18218.8	0	0	0.00387					1006078	0.885837	0.649202	0.711884					0.369182	0.885837	0.649202	0.711884
5470.76	0	0	0.007934					522291	0.781801	0.531345	0.563123					0.238042	0.781801	0.531345	0.563123
1641.69	0.001613	0	0.019121					266240	0.552095	0.373895	0.398974					0.143003	0.552095	0.373895	0.398974
0	0	0	0					134432	0.385914	0.215653	0.308777					0.0819023	0.385914	0.215653	0.308777
12000000				1.05885	1.03334	1.02551		67548.4	0.218352	0.105583	0.154602					0.0455564	0.218352	0.105583	0.154602
11182218				1.00743	1.00926	1.088		33858	0.101887	0.029959	0.126247					0.0249165	0.101887	0.029959	0.126247
9697167				0.952352	0.978493	1.13085		16950	0.043271	0.002772	0.017526					0.0135008	0.043271	0.002772	0.017526
6721623				0.919635	0.999005	0.883111		8480.28	0.013196	0	0.010972					0.00727811	0.013196	0	0.010972
3322893				0.787762	0.795396	0.899707		4241.46	0	0	0					0.00391276	0	0	0
1237360				0.603713	0.652573	0.521019		2121.06	0	0	0					0.00210042	0	0	0
400170				0.395696	0.370192	0.22619		1060.61	0	0.000924	0					0.00112665	0	0.000924	0
122928				0.065152	0.067551	0.037008		530.327	0	0.001056	0					0.000604071	0	0.001056	0
37145.6				0.015342	0.004247	0.005988		265.168	0	0	0					0.00032381	0	0	0
11167.9				0.005535	0	0		0	0	0	0					0	0	0	0
3352.57				0.003419	0	0		12000000				0.785484	0.731688	0.987176		1.02809				0.785484	0.731688	0.987176
0				0	0	0		11483700				0.740218	0.700277	0.871046		1.02434				0.740218	0.700277	0.871046
								11037336				0.72917	0.637851	0.779139		1.02083				0.72917	0.637851	0.779139
								10241199				0.756483	0.647882	0.867484		1.01388				0.756483	0.647882	0.867484
								8950042				0.762314	0.640887	0.781277		1.00021				0.762314	0.640887	0.781277
								7147742				0.868651	0.653161	0.757338		0.973786				0.868651	0.653161	0.757338
								5095533				0.804511	0.580441	0.747506		0.924497				0.804511	0.580441	0.747506
								3236850				0.754488	0.544411	0.671416		0.838514				0.754488	0.544411	0.671416
								1871515				0.731318	0.455193	0.645626		0.705197				0.731318	0.455193	0.645626
								1015131				0.618076	0.405042	0.527358		0.532634				0.618076	0.405042	0.527358
								530046				0.442842	0.251815	0.401254		0.35523				0.442842	0.251815	0.401254
								271025				0.308884	0.195724	0.328869		0.211402				0.308884	0.195724	0.328869
								137064				0.206383	0.107694	0.175691		0.115682				0.206383	0.107694	0.175691
								68926.9				0.108639	0.042761	0.065403		0.0600766				0.108639	0.042761	0.065403
								34563				0.037594	0.023888	0.044457		0.0303005				0.037594	0.023888	0.044457
								17306.5				0.012276	0.022172	0.017954		0.0150498				0.012276	0.022172	0.017954
								8659.5				0.015498	0.002508	0.004987		0.00741705				0.015498	0.002508	0.004987
								4331.31				0	0	0.004987		0.00364122				0	0	0.004987
								2166.05				0	0.006467	0.000712		0.00178414				0	0.006467	0.000712
								1083.12				0	0.012142	0.00057		0.000873374				0	0.012142	0.00057
								541.586				0	0.001188	0.008122		0.000427337				0	0.001188	0.008122
								0				0	0	0		0				0	0	0
FIGURE 5Di								FIGURE 5Dii								FIGURE 5Diii
Binding Sites (per cell)	Conjugates (Normalised)							Binding Sites (per cell)	IL-8 (Normalised)							Conjugates (Normalised)	IL-8 (Normalised)
	Short			Long					Short			Long					Short			Long
	repeat 1	repeat 2	repeat 3	repeat 1	repeat 2	repeat 3			repeat 1	repeat 2	repeat 3	repeat 1	repeat 2	repeat 3			repeat 1	repeat 2	repeat 3	repeat 1	repeat 2	repeat 3
13600000	0.991066	1	0.965017					3295468	0.888374	0.840219	0.901285					0.984884	0.958663	0.802372	0.880099
11728195	1	0.976208	1					1874001	0.80276	0.682036	0.667455					0.978972	0.958833	0.733875	0.890467
8831057	0.956252	0.954857	0.899496					1006078	0.649457	0.501732	0.516453					0.972951	0.930615	0.835821	1
4843152	0.91265	0.907473	0.861404					522291	0.479247	0.404584	0.400158					0.961218	0.961264	0.948294	0.954136
1933195	0.754549	0.697012	0.651096					266240	0.338328	0.255464	0.269101					0.938863	0.949107	1	0.996845
643798	0.496505	0.533448	0.405219					134432	0.22772	0.186834	0.1714					0.897913	1	0.978012	0.994253
199735	0.286881	0.292324	0.145772					67548.4	0.130231	0.1242	0.130043					0.827644	0.888374	0.840219	0.901285
60540.8	0.059088	0.065394	0.019002					33858	0.071986	0.038913	0.062317					0.718827	0.80276	0.682036	0.667455
18218.8	0.016518	0.013358	0					16950	0.034099	0.009462	0.044963					0.573597	0.649457	0.501732	0.516453
5470.76	0.00623	0.001591	0					8480.28	0.012384	0	0.007776					0.413254	0.479247	0.404584	0.400158
1641.69	0.001929	0.008189	0					4241.46	0.005372	0	0.008226					0.269043	0.338328	0.255464	0.269101
0	0	0	0					2121.06	0.002488	0.004797	0.010142					0.161241	0.22772	0.186834	0.1714
12000000				0.948546	0.922605	0.957678		1060.61	0.001018	0	0.005634					0.0912324	0.130231	0.1242	0.130043
11182218				0.907221	0.905873	0.951019		530.327	0	0.013193	0.014875					0.0498176	0.071986	0.038913	0.062317
9697167				0.956436	0.908807	0.956681		265.168	0.003619	0.011994	0.006311					0.0266536	0.034099	0.009462	0.044963
6721623				0.912597	0.843347	0.943885		0	0	0	0					0.0141014	0.012384	0	0.007776
3322893				0.88672	0.693304	0.840743		12000000				0.654264	0.706823	0.640523		0.0074158	0.005372	0	0.008226
1237360				0.695423	0.578512	0.58746		11483700				0.642445	0.687233	0.620464		0.00388753	0.002488	0.004797	0.010142
400170				0.472256	0.392847	0.30616		11037336				0.588611	0.708422	0.605927		0.00203453	0.001018	0	0.005634
122928				0.099637	0.112872	0.107034		10241199				0.538509	0.644323	0.644918		0.00106384	0	0.013193	0.014875
37145.6				0.019942	0.004975	0.022427		8950042				0.533816	0.497735	0.647059		0.000556017	0.003619	0.011994	0.006311
11167.9				0.00399	0	0.004618		7147742				0.593305	0.543177	0.700924		0	0	0	0
3352.57				0.003316	0	0.001405		5095533				0.587819	0.551572	0.652468		0.93422				0.654264	0.706823	0.640523
0				0	0	0		3236850				0.553099	0.471748	0.550485		0.932202				0.642445	0.687233	0.620464
								1871515				0.429088	0.406183	0.439261		0.930308				0.588611	0.708422	0.605927
								1015131				0.343983	0.294643	0.381451		0.926527				0.538509	0.644323	0.644918
								530046				0.250057	0.21815	0.306739		0.918999				0.533816	0.497735	0.647059
								271025				0.205214	0.174973	0.216813		0.904115				0.593305	0.543177	0.700924
								137064				0.114114	0.107143	0.152017		0.875175				0.587819	0.551572	0.652468
								68926.9				0.044617	0.052106	0.078769		0.821063				0.553099	0.471748	0.550485
								34563				0.021432	0.034115	0.041582		0.727723				0.429088	0.406183	0.439261
								17306.5				0.012384	0.001066	0.025918		0.588228				0.343983	0.294643	0.381451
								8659.5				0.007012	0.016258	0.014537		0.419783				0.250057	0.21815	0.306739
								4331.31				0.003845	0.016125	0.013185		0.262259				0.205214	0.174973	0.216813
								2166.05				0.001244	0	0.01172		0.146682				0.114114	0.107143	0.152017
								1083.12				0.003393	0.003465	0.014199		0.0761639				0.044617	0.052106	0.078769
								541.586				0.003336	0.007196	0.011269		0.0378864				0.021432	0.034115	0.041582
								0				0	0	0		0.0184245				0.012384	0.001066	0.025918
																0.00885893				0.007012	0.016258	0.014537
																0.00423602				0.003845	0.016125	0.013185
																0.00202009				0.001244	0	0.01172
																0.000962109				0.003393	0.003465	0.014199
																0.000457942				0.003336	0.007196	0.011269
																0				0	0	0

## Sheet: SFig 1
SUPPLEMENTARY FIGURE 1A				SUPPLEMENTARY FIGURE 1B			SUPPLEMENTARY FIGURE 1C					SUPPLEMENTARY FIGURE 1D
SpyCatcher (µM)	Biotin atto 488 (gMFI)			KD (µM)			Biotin-4-Fluorescein (nM)	Fluorescence (AU)				Maximum binding sites per cell
	Short	Long		Short	Long			Mock	Short	Long		Short	Long
15	9535	8380		1.073	0.3948		150	377.974	341.913	354.878		3170000	3520000
10.5	9762	8316		1.546	0.4654		105	274.324	234.682	245.465		4580000	2950000
7.35	9468	7969		1.259	0.4914		73.5	197.639	159.219	171.166		3420000	1900000
5.145	9025	7917		1.198	0.5495		51.45	143.7	102.735	116.514		5270000	4160000
3.6015	8567	7607		1.387	0.4046		36.015	103.22	66.3233	79.3763		3760000	2470000
2.52105	7693	7423		1.42	0.4667		25.2105	77.4183	36.4343	48.5073		3010000	2480000
1.76473	6779	6975					17.6473	56.2003	15.9603	26.9793
1.23531	5430	6630					12.3531	39.5723	6.62833	11.2573
0.86472	4427	5968					8.6472	28.6913	4.01833	5.00433
0.605304	3300	4933					6.05304	20.7423	2.41433	2.27233
0.423713	2461	4115					4.23713	15.2793	1.80033	1.82633
0.296599	1830	3178					0	0	0	0
0.207619	1386	2303
0.145334	967	1686
0.101733	733	1272
0.071213	541	948
0.049849	400	706
0.034895	289	536
0.024426	205	398
0	0	0

## Sheet: SFig 2
SUPPLEMENTARY FIGURE 2A				SUPPLEMENTARY FIGURE 2B				SUPPLEMENTARY FIGURE 2C
Binding sites (per cell)	Conjugates (%)			Binding sites (per cell)	[IL-8] (pg mL-1)			Conjugates (%)	[IL-8] (pg mL-1)
	Short	Long			Short	Long			Short	Long
4103402	4.37245			4103402	865.66			4.84919	865.66
3.51132e+06	4.84997			3.51132e+06	875.178			4.53498	875.178
3.14056e+06	4.77956			3.14056e+06	865.298			4.25381	865.298
2.63473e+06	3.5618			2.63473e+06	668.054			3.71835	668.054
2.03794e+06	2.40625			2.03794e+06	587.471			2.79257	587.471
1.44347e+06	1.71482			1.44347e+06	343.907			1.58778	343.907
943221	0.830473			943221	120.558			0.630748	120.558
578623	0.080045			578623	41.7874			0.186188	41.7874
339805	0			339805	16.1348			0.0460578	16.1348
194125	0.14813			194125	5.80128			0.0103829	5.80128
109091	0.25234			109091	6.97967			0.00222891	6.97967
0	0			0	0			0	0
3407317		7.0601		3407317		432.739		7.81315		432.739
3220125		8.384		3220125		418.055		7.57532		418.055
3081608		7.29479		3081608		398.385		7.36965		398.385
2858076		7.60099		2858076		372.188		6.97469		372.188
2525056		5.31682		2525056		315.989		6.21236		315.989
2083633		5.19991		2083633		207.758		4.82611		207.758
1581086		2.70706		1581086		128.535		2.83525		128.535
1099102		1.12885		1099102		54.2964		1.09546		54.2964
707156		0.392337		707156		20.6671		0.284044		20.6671
428998		0		428998		6.70773		0.0566439		6.70773
250120		0		250120		2.99129		0.00972163		2.99129
0		0		0		0		0		0

## Sheet: SFig 3
SUPPLEMENTARY FIGURE 3Ai														SUPPLEMENTARY FIGURE 3Aii														SUPPLEMENTARY FIGURE 3Aiii
Binding sites (per cell)	Conjugates (normalised)													Binding sites (per cell)	IL-8 (normalised)													Conjugates (normalised)	IL-8 (normalised)
	SIRPß1			Siglec 14			NKp44			TREM-1					SIRPß1			Siglec 14			NKp44			TREM-1					SIRPß1			Siglec 14			NKp44			TREM-1
	repeat 1	repeat 2	repeat 3	repeat 1	repeat 2	repeat 3	repeat 1	repeat 2	repeat 3	repeat 1	repeat 2	repeat 3			repeat 1	repeat 2	repeat 3	repeat 1	repeat 2	repeat 3	repeat 1	repeat 2	repeat 3	repeat 1	repeat 2	repeat 3			repeat 1	repeat 2	repeat 3	repeat 1	repeat 2	repeat 3	repeat 1	repeat 2	repeat 3	repeat 1	repeat 2	repeat 3
4103402	0.831906	0.765249	1	0.760965	0.980494	0.803926	1	0.937951	0.892765	1	1	0.875114		4103402	0.946052	1	1	0.972027	0.976278	1	0.968947	1	1	1	0.820126	1		0.931297	0.946052	1	1
3.51132e+06	1	1	0.94596	1	0.91668	1	0.753784	0.92653	0.656904	0.869889	0.984781	1		3.62335e+06	1	0.833229	0.894443	1	0.849903	0.915265	1	0.899786	0.841001	0.99426	1	0.988772		0.893267	1	0.833229	0.894443
3.14056e+06	0.953571	0.930827	0.705906	0.916165	0.9285	0.725319	0.617781	1	1	0.901606	0.93913	0.655753		3.45036e+06	0.900103	0.7844	0.899786	0.908531	0.865862	0.816442	0.990579	0.853004	0.910112	0.889922	0.867296	0.988772		0.877057	0.900103	0.7844	0.899786
2.63473e+06	0.723985	0.765813	0.594065	0.841955	1	0.737212	0.870935	0.525969	0.57246	0.571859	0.716664	0.578414		3.23005e+06	0.856206	0.871497	0.886013	0.898533	0.974121	0.760303	0.932136	0.897412	0.790545	0.758064	0.849057	0.923941		0.854082	0.856206	0.871497	0.886013
2.03794e+06	0.762146	0.871164	0.475403	0.850186	0.803019	0.635296	0.456628	0.278371	0.348114	0.66468	0.609893	0.3353		2.96005e+06	0.790668	0.675031	0.844811	0.849076	1	0.769554	0.819437	0.777725	0.832309	0.682428	0.849686	0.920319		0.821775	0.790668	0.675031	0.844811
1.44347e+06	0.692879	0.538798	0.246614	0.656755	0.725857	0.332391	0.493742	0.24645	0.098182	0.500774	0.319431	0.124066		2.64428e+06	0.746463	0.760874	0.829375	0.927782	0.978003	0.809504	0.784545	0.772263	0.654229	0.567285	0.727987	0.765302		0.776994	0.746463	0.760874	0.829375
943221	0.453162	0.352173	0.133741	0.532764	0.629575	0.23291	0.326727	0.030783	0	0.291922	0.029062	0.012382		2.29459e+06	0.586259	0.623902	0.691403	0.819614	0.923226	0.714045	0.618287	0.656851	0.606742	0.432726	0.506289	0.670771		0.716449	0.586259	0.623902	0.691403
578623	0.264664	0.183368	0.043033	0.394187	0.363143	0.109327	0.091292	0	0.033372	0.099152	0	0		1.92999e+06	0.516003	0.48212	0.57706	0.735377	0.907699	0.76619	0.494074	0.552363	0.460674	0.334128	0.496855	0.484969		0.637858	0.516003	0.48212	0.57706
339805	0.136487	0.091562	0.025598	0.252528	0.245688	0.042567	0	0	0	0.084092	0	0.012882		1.57293e+06	0.384517	0.372334	0.436357	0.625508	0.757171	0.614382	0.364801	0.442175	0.297223	0.201933	0.332704	0.351684		0.541936	0.384517	0.372334	0.436357
194125	0.049804	0.074518	0.004722	0.198667	0.150228	0.021583	0	0.006073	0.108498	0.091198	0.011613	0		1.24412e+06	0.286056	0.267357	0.277369	0.502024	0.669398	0.466148	0.230992	0.276894	0.255247	0.141491	0.289623	0.194495		0.434421	0.286056	0.267357	0.277369
109091	0.120979	0	0.008409	0.187311	0.096666	0.001369	0	0.019614	0	0.004213	0.001843	0		958027	0.16298	0.196152	0.147946	0.408959	0.518654	0.368377	0.108872	0.142959	0.104092	0.066868	0.059119	0.089098		0.326021	0.16298	0.196152	0.147946
0	0	0	0	0	0	0	0	0	0	0	0	0		721128	0.118262	0.114596	0.068867	0.265799	0.422256	0.28259	0.06456	0.176205	0.050456	0.04627	0.003459	0.018472		0.22881	0.118262	0.114596	0.068867
														532884	0.052621	0.069636	0.028616	0.136572	0.200561	0.125946	0.00821	0.02541	0	0.055556	0.024214	0.027164		0.151092	0.052621	0.069636	0.028616
														388141	0.03775	0.036491	0	0.064141	0.091654	0.059083	0.00978	0	0	0.018075	0	0.013039		0.0949035	0.03775	0.036491	0
														279634	0.019596	0.01788	0.014011	0.023937	0.03127	0.050673	0	0	0	0.008452	0	0.075335		0.0573979	0.019596	0.01788	0.014011
														199829	0.00257	0.018716	0	0.000645	0.037524	0.034272	0	0	0	0.004231	0	0.02318		0.0337919	0.00257	0.018716	0
														141954	0.013545	0.006064	0	0	0.040975	0.020395	0	0	0.002968	0.012166	0	0.038754		0.0195307	0.013545	0.006064	0
														100410	0	0.021225	0	0	0	0.012616	0	0	0	0	0	0.019196		0.0111496	0	0.021225	0
														70806.7	0	0.019134	0.001662	0	0	0.014718	0	0.006174	0	0	0	0.000362		0.00631316	0	0.019134	0.001662
														0	0	0	0	0	0	0	0	0	0	0	0	0		0	0	0	0
																												0.93519				0.972027	0.976278	1
																												0.905423				1	0.849903	0.915265
																												0.893003				0.908531	0.865862	0.816442
																												0.875618				0.898533	0.974121	0.760303
																												0.85152				0.849076	1	0.769554
																												0.818595				0.927782	0.978003	0.809504
																												0.774551				0.819614	0.923226	0.714045
																												0.717395				0.735377	0.907699	0.76619
																												0.646271				0.625508	0.757171	0.614382
																												0.562514				0.502024	0.669398	0.466148
																												0.47037				0.408959	0.518654	0.368377
																												0.3766				0.265799	0.422256	0.28259
																												0.288708				0.136572	0.200561	0.125946
																												0.212643				0.064141	0.091654	0.059083
																												0.151351				0.023937	0.03127	0.050673
																												0.104814				0.000645	0.037524	0.034272
																												0.071091				0	0.040975	0.020395
																												0.047491				0	0	0.012616
																												0.0313855				0	0	0.014718
																												0				0	0	0
																												0.937612							0.968947	1	1
																												0.867861							1	0.899786	0.841001
																												0.836315							0.990579	0.853004	0.910112
																												0.790277							0.932136	0.897412	0.790545
																												0.723898							0.819437	0.777725	0.832309
																												0.631302							0.784545	0.772263	0.654229
																												0.51076							0.618287	0.656851	0.606742
																												0.371637							0.494074	0.552363	0.460674
																												0.236891							0.364801	0.442175	0.297223
																												0.131225							0.230992	0.276894	0.255247
																												0.0640685							0.108872	0.142959	0.104092
																												0.0283111							0.06456	0.176205	0.050456
																												0.0116301							0.00821	0.02541	0
																												0.00453666							0.00978	0	0
																												0.0017062							0	0	0
																												0.000625312							0	0	0
																												0.000225005							0	0	0.002968
																												7.99145e-05							0	0	0
																												2.81219e-05							0	0.006174	0
																												0							0	0	0
																												0.979374										1	0.820126	1
																												0.910569										0.99426	1	0.988772
																												0.879963										0.889922	0.867296	0.988772
																												0.835687										0.758064	0.849057	0.923941
																												0.772371										0.682428	0.849686	0.920319
																												0.684407										0.567285	0.727987	0.765302
																												0.56915										0.432726	0.506289	0.670771
																												0.432678										0.334128	0.496855	0.484969
																												0.293539										0.201933	0.332704	0.351684
																												0.175762										0.141491	0.289623	0.194495
																												0.093615										0.066868	0.059119	0.089098
																												0.0453124										0.04627	0.003459	0.018472
																												0.0204261										0.055556	0.024214	0.027164
																												0.00875516										0.018075	0	0.013039
																												0.00362318										0.008452	0	0.075335
																												0.00146315										0.004231	0	0.02318
																												0.000580839										0.012166	0	0.038754
																												0.000227824										0	0	0.019196
																												8.86069e-05										0	0	0.000362
																												0										0	0	0
SUPPLEMENTARY FIGURE 3Bi														SUPPLEMENTARY FIGURE 3Bii														SUPPLEMENTARY FIGURE 3Biii
Binding sites (per cell)	Conjugates (normalised)													Binding sites (per cell)	IL-8 (normalised)													Conjugates (normalised)	IL-8 (normalised)
	SIRPß1			Siglec 14			NKp44			TREM-1					SIRPß1			Siglec 14			NKp44			TREM-1					SIRPß1			Siglec 14			NKp44			TREM-1
	repeat 1	repeat 2	repeat 3	repeat 1	repeat 2	repeat 3	repeat 1	repeat 2	repeat 3	repeat 1	repeat 2	repeat 3			repeat 1	repeat 2	repeat 3	repeat 1	repeat 2	repeat 3	repeat 1	repeat 2	repeat 3	repeat 1	repeat 2	repeat 3			repeat 1	repeat 2	repeat 3	repeat 1	repeat 2	repeat 3	repeat 1	repeat 2	repeat 3	repeat 1	repeat 2	repeat 3
3407317	0.811546	0.866677	1	0.969056	0.997314	0.945019	0.871139	1	0.874323	1	1	0.853397		3407317	0.967066	0.994507	1	0.957884	0.917004	0.997942	0.960859	1	1	1	0.629434	0.912201		0.950202	0.967066	0.994507	1
3220125	0.990594	0.934343	0.868295	1	0.816075	0.944359	0.920418	0.81818	0.737479	0.80004	0.887775	1		3258485	1	1	0.893275	0.933766	0.948943	1	0.931149	0.776285	0.888011	0.939764	0.768302	1		0.932127	1	1	0.893275
3081608	0.998715	0.921336	0.882572	0.968449	0.980693	1	0.992872	0.817295	1	0.766229	0.902807	0.716425		3198607	0.968704	0.908267	0.875	1	1	0.95043	0.984674	0.759154	0.921273	0.827753	0.885283	0.90992		0.924474	0.968704	0.908267	0.875
2858076	1	0.946747	0.832568	0.917078	0.937242	0.930012	1	0.828722	0.701066	0.772111	0.900255	0.758995		3116787	0.923973	0.862126	0.924708	0.978762	0.975484	0.962215	1	0.864965	0.867193	0.786806	1	0.780502		0.913644	0.923973	0.862126	0.924708
2525056	0.869286	1	0.61659	0.990659	1	0.878418	0.891394	0.761806	0.525398	0.779967	0.805731	0.69998		3006907	0.836312	0.934359	0.773757	0.967963	0.973009	0.947624	0.896252	0.774269	0.802584	0.726571	0.904906	0.947548		0.898381	0.836312	0.934359	0.773757
2083633	0.801468	0.807666	0.469254	0.842315	0.977719	0.800161	0.75216	0.439143	0.384804	0.806077	0.588726	0.427096		2862730	0.906113	0.73716	0.828216	0.903048	0.838731	0.882716	0.840606	0.699362	0.787988	0.686978	0.750189	0.702965		0.877015	0.906113	0.73716	0.828216
1581086	0.737194	0.696368	0.392345	0.719418	0.860492	0.650565	0.711678	0.151969	0.141222	0.602249	0.346307	0.210103		2679210	0.773392	0.766822	0.853618	0.932566	0.900135	0.903666	0.900261	0.699362	0.707586	0.575643	0.852075	0.72805		0.847407	0.773392	0.766822	0.853618
1099102	0.580135	0.411273	0.246656	0.504585	0.584092	0.464087	0.410322	0.069256	0.10973	0.444261	0.187642	0.052692		2454430	0.70736	0.64735	0.699379	0.859252	0.778677	0.80752	0.721768	0.607995	0.700407	0.459571	0.710943	0.616876		0.807004	0.70736	0.64735	0.699379
707156	0.382425	0.304327	0.054745	0.35129	0.408756	0.237042	0.212189	0	0.033716	0.237094	0.069306	0.016965		2191742	0.587092	0.527328	0.565424	0.77334	0.831984	0.741863	0.601043	0.471952	0.537688	0.35602	0.583396	0.473204		0.753141	0.587092	0.527328	0.565424
428998	0.268993	0.185724	0.024927	0.161763	0.262699	0.079609	0.135923	0	0.152448	0.085175	0.021334	0.033731		1901077	0.449293	0.488602	0.436769	0.668589	0.640351	0.869061	0.450373	0.364125	0.419239	0.234195	0.45283	0.398518		0.683764	0.449293	0.488602	0.436769
250120	0.129913	0.07639	0.014905	0.056596	0.198023	0.031062	0.036427	0.015496	0.007626	0.006359	0.025699	0		1598277	0.267744	0.363911	0.225329	0.520522	0.4991	0.542649	0.296874	0.293584	0.266092	0.171591	0.249811	0.201824		0.598688	0.267744	0.363911	0.225329
0	0	0	0	0	0	0	0	0	0	0	0	0		1302015	0.197452	0.260093	0.204861	0.408932	0.351777	0.397119	0.194777	0.230097	0.169179	0.16956	0.326792	0.070696		0.501038	0.197452	0.260093	0.204861
														1029420	0.091439	0.085416	0.042032	0.213349	0.165317	0.139544	0.064857	0.084313	0.067002	0.08699	0.01283	0.021095		0.397861	0.091439	0.085416	0.042032
														792416	0.065878	0.069212	0	0.105598	0.051057	0.078002	0.02996	0	0	0.044351	0	0.00057		0.298711	0.065878	0.069212	0
														596294	0.032944	0.000549	0	0.053883	0.028115	0.038721	0	0	0	0.035553	0	0.009122		0.212379	0.032944	0.000549	0
														440534	0.010496	0	0	0.030845	0.006973	0.01141	0	0	0	0.035891	0	0		0.143878	0.010496	0	0
														320818	0.005417	0.027465	0.001096	0.021125	0.016419	0.008043	0	0	0	2.04e-05	0	0		0.0937013	0.005417	0.027465	0.001096
														231100	0	0	0	0	0	0	0	0	0	0	0	0		0.0592106	0	0	0
														165130	0	0.029113	0	0	0.024516	0.011972	0	0	0.022493	0	0	0.012543		0.0366041	0	0.029113	0
														0	0	0	0	0	0	0	0	0	0	0	0	0		0	0	0	0
																												0.980884				0.957884	0.917004	0.997942
																												0.972194				0.933766	0.948943	1
																												0.968411				1	1	0.95043
																												0.962949				0.978762	0.975484	0.962215
																												0.955035				0.967963	0.973009	0.947624
																												0.94352				0.903048	0.838731	0.882716
																												0.926696				0.932566	0.900135	0.903666
																												0.902049				0.859252	0.778677	0.80752
																												0.865987				0.77334	0.831984	0.741863
																												0.81376				0.668589	0.640351	0.869061
																												0.740098				0.520522	0.4991	0.542649
																												0.641479				0.408932	0.351777	0.397119
																												0.520371				0.213349	0.165317	0.139544
																												0.388822				0.105598	0.051057	0.078002
																												0.265723				0.053883	0.028115	0.038721
																												0.16702				0.030845	0.006973	0.01141
																												0.0980388				0.021125	0.016419	0.008043
																												0.0547341				0	0	0
																												0.0295328				0	0.024516	0.011972
																												0				0	0	0
																												0.931354							0.960859	1	1
																												0.905319							0.931149	0.776285	0.888011
																												0.893739							0.984674	0.759154	0.921273
																												0.876799							1	0.864965	0.867193
																												0.851869							0.896252	0.774269	0.802584
																												0.815028							0.840606	0.699362	0.787988
																												0.760679							0.900261	0.699362	0.707586
																												0.681813							0.721768	0.607995	0.700407
																												0.572521							0.601043	0.471952	0.537688
																												0.434924							0.450373	0.364125	0.419239
																												0.28763							0.296874	0.293584	0.266092
																												0.161471							0.194777	0.230097	0.169179
																												0.0771348							0.064857	0.084313	0.067002
																												0.0321707							0.02996	0	0
																												0.0120998							0	0	0
																												0.00421951							0	0	0
																												0.00139285							0	0	0
																												0.000441803							0	0	0
																												0.00013614							0	0	0.022493
																												0							0	0	0
																												0.913918										1	0.629434	0.912201
																												0.89111										0.939764	0.768302	1
																												0.881066										0.827753	0.885283	0.90992
																												0.866468										0.786806	1	0.780502
																												0.845161										0.726571	0.904906	0.947548
																												0.813971										0.686978	0.750189	0.702965
																												0.768387										0.575643	0.852075	0.72805
																												0.70258										0.459571	0.710943	0.616876
																												0.610761										0.35602	0.583396	0.473204
																												0.491475										0.234195	0.45283	0.398518
																												0.354605										0.171591	0.249811	0.201824
																												0.223437										0.16956	0.326792	0.070696
																												0.122075										0.08699	0.01283	0.021095
																												0.0587246										0.044351	0	0.00057
																												0.0255627										0.035553	0	0.009122
																												0.0103447										0.035891	0	0
																												0.00397509										2.04e-05	0	0
																												0.00147257										0	0	0
																												0.000531527										0	0	0.012543
																												0										0	0	0

## Sheet: SFig 4
SUPPLEMENTARY FIGURE 4B								SUPPLEMENTARY FIGURE 4C
KD (µM)								Maximum binding sites per cell
Monovalent CD80	Monovalent CD43	Monovalent CD52	Tetravalent CD80	Tetravalent CD43	Tetravalent CD52			Monovalent CD80	Monovalent CD43	Monovalent CD52	Tetravalent CD80	Tetravalent CD43	Tetravalent CD52	Tetravalent CD80 (/4)	Tetravalent CD43 (/4)	Tetravalent CD52 (/4)
1.857	1.941	1.172	0.3981	0.2631	0.3005			4250000	2520000	2080000	15100000	9950000	10100000	3760000	2490000	2520000
1.624	1.462	0.8815	0.3645	0.2827	0.2443			6650000	2270000	1540000	18900000	14100000	13900000	4720000	3530000	3480000
2.111	2.574	1.49	0.5309	0.3528	0.3567			5190000	2620000	1510000	14800000	9880000	4890000	3710000	2470000	1220000
2.032	1.219	0.7585	0.5071	0.3014	0.2105			3350000	3580000	1080000	13400000	13200000	5090000	3350000	3310000	1270000
1.489	1.233	0.8389	0.2564	0.1482	0.1516			4480000	4040000	1640000	19000000	16300000	8000000	4750000	4070000	2000000
1.717	1.287	0.8608	0.4053	0.3279	0.2909			4430000	4820000	2090000	15300000	19200000	10200000	3830000	4800000	2560000
2.07	1.755	1.176	0.42	0.2623	0.3246
1.598	1.484	0.9094	0.3419	0.2558	0.2269
1.623	1.184	0.9308	0.4002	0.3281	0.2737

## Sheet: SFig 5
SUPPLEMENTARY FIGURE 5A			SUPPLEMENTARY FIGURE 5B			SUPPLEMENTARY FIGURE 5C			SUPPLEMENTARY FIGURE 5D
Time (Hours)	gMFI (normalised)		Time (Hours)	gMFI (normalised)		Time (Hours)	gMFI (normalised)		Half-time (Hours)
0	1		0	1		0	1		CD80	CD43	CD52
1	0.944342		1	0.901013		1	0.822196		4.909	4.173	2.443
2	0.836937		2	0.768616		2	0.699284		7.423	5.338	3.551
3	0.775736		3	0.76986		3	0.672434		6.533	5.379	2.936
4	0.745745		4	0.739293		4	0.658264
5	0.725966		5	0.697885		5	0.609338
6	0.699862		6	0.654612		6	0.59994
7	0.652553		7	0.658877		7	0.531772
23	0.370975		23	0.435401		23	0.429594
24	0.373781		24	0.389195		24	0.409606
25	0.381785		25	0.414075		25	0.435859

[truncated: 4 more sheets: SFig 6, SFig 7, SFig 8, SFig 9]
